# Supplementary material for: Chitosan-Coated Liposomes for Intranasal Delivery of Ghrelin: Enhancing Bioavailability to the Central Nervous System
Source: Pharmaceutics. 2025 Nov 19;17(11):1493. doi: 10.3390/pharmaceutics17111493 (PMC12655848; doi:10.3390/pharmaceutics17111493)
Supplement: Supplementary file 1 [file pharmaceutics-17-01493-s001.zip]

Archive with 1 entries (1 files):
- pharmaceutics-3925954-supplementary.pdf
